# Supplementary material for: Ameliorating Effects of Vitamin K2 on Dextran Sulfate Sodium-Induced Ulcerative Colitis in Mice
Source: Int J Mol Sci. 2023 Feb 3;24(3):2986. doi: 10.3390/ijms24032986 (PMC9917520; doi:10.3390/ijms24032986)
Supplement: Supplementary file 1 [file ijms-24-02986-s001.zip]

Archive with 1 entries (1 files):
- ijms-2154602-supplementary.pdf
